# Supplementary material for: Developing a Cross-Device Platform for Robotic Systems in Nursing Care: Mixed Methods Feasibility Study
Source: JMIR Nurs. 2026 Mar 19;9:e84118. doi: 10.2196/84118 (PMC13002010; doi:10.2196/84118)
Supplement: Multimedia Appendix 1 [file nursing-v9-e84118-s001.xlsx]

## Sheet: ANOVA
One-way ANOVA (T3)
Instrument		Gender	Facility	Qualification
Technology Usage Inventory	Curiosity	0.359	0.095	0.611
	Fear of technology	0.406	0.899	0.23
	Interest	0.845	0.246	0.293
	Usability	0.634	0.743	0.595
	Usefulness	0.099	0.444	0.67
	Skepticism	0.2	0.86	0.275
	Accessibility	0.739	0.76	0.849
	Intention to use	0.257	0.538	0.871
System Usability Scale	Overall score	0.701	0.458	0.792
Technology-based Experience of Need Satisfaction	Competence	0.613	0.879	0.649
	Autonomy	0.504	0.517	0.82
	Relatedeness	0.476	0.401	0.766

## Sheet: Correlation
Pearson correlation (T3)
		Curiosity	Fear of technology	Interest	Usability	Usefulness	Skepticism	Accessibility	Intention to use	System Usability Scale (overall)	Competence	Autonomy	Relatedeness	Age	Gender	Facility	Qualification	Professional experience
Curiosity	Pearson correlation	1	-	-	-	-	-	-	-	-	-	-	-	-	-	-	-	-
	Significance (two-tailed)		-	-	-	-	-	-	-	-	-	-	-	-	-	-	-	-
	N	8	-	-	-	-	-	-	-	-	-	-	-	-	-	-	-	-
Fear of technology	Pearson correlation	-0.241	1	-	-	-	-	-	-	-	-	-	-	-	-	-	-	-
	Significance (two-tailed)	0.565		-	-	-	-	-	-	-	-	-	-	-	-	-	-	-
	N	8	8	-	-	-	-	-	-	-	-	-	-	-	-	-	-	-
Interest	Pearson correlation	.861**	-0.295	1	-	-	-	-	-	-	-	-	-	-	-	-	-	-
	Significance (two-tailed)	0.006	0.478		-	-	-	-	-	-	-	-	-	-	-	-	-	-
	N	8	8	8	-	-	-	-	-	-	-	-	-	-	-	-	-	-
Usability	Pearson correlation	0.403	-0.628	0.278	1	-	-	-	-	-	-	-	-	-	-	-	-	-
	Significance (two-tailed)	0.322	0.095	0.505		-	-	-	-	-	-	-	-	-	-	-	-	-
	N	8	8	8	8	-	-	-	-	-	-	-	-	-	-	-	-	-
Usefulness	Pearson correlation	0.585	-0.490	0.201	.768*	1	-	-	-	-	-	-	-	-	-	-	-	-
	Significance (two-tailed)	0.128	0.218	0.633	0.026		-	-	-	-	-	-	-	-	-	-	-	-
	N	8	8	8	8	8	-	-	-	-	-	-	-	-	-	-	-	-
Skepticism	Pearson correlation	-0.231	0.537	-0.060	-.856**	-.736*	1	-	-	-	-	-	-	-	-	-	-	-
	Significance (two-tailed)	0.582	0.17	0.888	0.007	0.037		-	-	-	-	-	-	-	-	-	-	-
	N	8	8	8	8	8	8	-	-	-	-	-	-	-	-	-	-	-
Accessibility	Pearson correlation	-0.046	0.255	-0.060	0.205	0.031	-0.326	1	-	-	-	-	-	-	-	-	-	-
	Significance (two-tailed)	0.914	0.543	0.888	0.626	0.942	0.43		-	-	-	-	-	-	-	-	-	-
	N	8	8	8	8	8	8	8	-	-	-	-	-	-	-	-	-	-
Intention to use	Pearson correlation	0.472	-0.281	0.03	0.638	.926**	-0.595	-0.159	1	-	-	-	-	-	-	-	-	-
	Significance (two-tailed)	0.238	0.5	0.943	0.088	0.001	0.12	0.707		-	-	-	-	-	-	-	-	-
	N	8	8	8	8	8	8	8	8	-	-	-	-	-	-	-	-	-
System Usability Scale (overall)	Pearson correlation	0.273	-0.364	-0.033	.809*	.773*	-0.601	0.217	.751*	1	-	-	-	-	-	-	-	-
	Significance (two-tailed)	0.513	0.375	0.938	0.015	0.025	0.115	0.606	0.032		-	-	-	-	-	-	-	-
	N	8	8	8	8	8	8	8	8	8	-	-	-	-	-	-	-	-
Competence	Pearson correlation	0.559	-0.594	.716*	0.515	0.278	-0.092	-0.227	0.129	0.299	1	-	-	-	-	-	-	-
	Significance (two-tailed)	0.15	0.12	0.046	0.192	0.505	0.828	0.589	0.761	0.472		-	-	-	-	-	-	-
	N	8	8	8	8	8	8	8	8	8	8	-	-	-	-	-	-	-
Autonomy	Pearson correlation	0.529	-0.467	0.612	0.545	0.294	-0.061	-0.065	0.18	0.52	.912**	1	-	-	-	-	-	-
	Significance (two-tailed)	0.178	0.243	0.107	0.162	0.479	0.886	0.878	0.669	0.187	0.002		-	-	-	-	-	-
	N	8	8	8	8	8	8	8	8	8	8	8	-	-	-	-	-	-
Relatedeness	Pearson correlation	0.02	-0.065	-0.138	0.362	0.354	-0.030	-0.010	0.398	0.578	0.43	0.484	1	-	-	-	-	-
	Significance (two-tailed)	0.963	0.879	0.744	0.379	0.389	0.944	0.981	0.329	0.133	0.287	0.224		-	-	-	-	-
	N	8	8	8	8	8	8	8	8	8	8	8	8	-	-	-	-	-
Age	Pearson correlation	-0.351	-0.355	-0.518	0.058	0.269	-0.459	0.086	0.176	0.052	-0.507	-0.568	-0.296	1	-	-	-	-
	Significance (two-tailed)	0.394	0.389	0.188	0.891	0.519	0.253	0.84	0.677	0.902	0.199	0.142	0.477		-	-	-	-
	N	8	8	8	8	8	8	8	8	8	8	8	8	8	-	-	-	-
Gender	Pearson correlation	-0.375	0.343	-0.083	-0.200	-0.623	0.507	-0.141	-0.455	-0.162	0.213	0.278	0.296	-.709*	1	-	-	-
	Significance (two-tailed)	0.359	0.406	0.845	0.634	0.099	0.2	0.739	0.257	0.701	0.613	0.504	0.476	0.049		-	-	-
	N	8	8	8	8	8	8	8	8	8	8	8	8	8	8	-	-	-
Facility	Pearson correlation	0.628	0.054	0.464	-0.139	0.317	-0.075	-0.129	0.258	-0.308	-0.065	-0.271	-0.346	0.113	-0.655	1	-	-
	Significance (two-tailed)	0.095	0.899	0.246	0.743	0.444	0.86	0.76	0.538	0.458	0.879	0.517	0.401	0.79	0.078		-	-
	N	8	8	8	8	8	8	8	8	8	8	8	8	8	8	8	-	-
Qualification	Pearson correlation	0.009	-.800*	0.155	0.436	0.159	-0.391	0.014	-0.052	0.283	0.325	0.374	-0.257	0.372	-0.218	-0.333	1	-
	Significance (two-tailed)	0.983	0.017	0.714	0.281	0.708	0.338	0.973	0.904	0.497	0.432	0.362	0.539	0.364	0.604	0.42		-
	N	8	8	8	8	8	8	8	8	8	8	8	8	8	8	8	8	-
Professional Experience	Pearson correlation	-.766*	0.06	-0.510	-0.240	-0.587	0.092	-0.224	-0.437	-0.359	-0.378	-0.409	-0.366	0.182	0.462	-0.529	0.186	1
	Significance (two-tailed)	0.027	0.887	0.197	0.567	0.126	0.828	0.593	0.279	0.383	0.356	0.314	0.373	0.665	0.249	0.178	0.659
	N	8	8	8	8	8	8	8	8	8	8	8	8	8	8	8	8	8
**. The correlation is significant at the 0.01 level (two-tailed).
*. The correlation is significant at the 0.05 level (two-tailed).

## Sheet: Regression
Hierarchical regression analyses (T3)
Model summary
Model	R	R2	Adjusted R2	Standard error of estimator	Statistical values change
					Change in R2	Change in F	df1	df2	Sig. change in F
1	.998	0.996	0.995	17.994	0.996	1633.884	1	7	0.000
2	.999	0.998	0.997	13.045	0.002	7.318	1	6	0.035
ANOVA
Model		Sum of squares	df	Mean of squares	F	Sig.
1	Regression	529015.555	1	529015.555	1633.884	<.001
	Unstandardized residuals	2266.445	7	323.778
	Total	531282.000	8
2	Regression	530260.910	2	265130.455	1557.926	<.001
	Unstandardized residuals	1021.090	6	170.182
	Total	531282.000	8
Coefficients
Model		Non-standardized coefficients		Standardized coefficients	T	Sig.
		Regression coefficientB	Std. error	Beta
1	Usefulness	11.532	0.285	0.998	40.421	0.000
2	Usefulness	10.493	0.436	0.908	24.053	0.000
	Fear of technology	2.525	0.933	0.102	2.705	0.035
