# Supplementary material for: Developing a Cross-Device Platform for Robotic Systems in Nursing Care: Mixed Methods Feasibility Study
Source: JMIR Nurs. 2026 Mar 19;9:e84118. doi: 10.2196/84118 (PMC13002010; doi:10.2196/84118)
Supplement: Multimedia Appendix 2 [file nursing-v9-e84118-s002.xlsx]

## Sheet: Think Aloud, Focus Group
Main category	Subcategory	Platform requirements	Anchor example
Usability and interaction with the platform	Opportunities for Input	The platform should be primarily geared towards interaction via tablet.	"We also have the tablets for that, [...] and you can take them with you wherever you go. [...] That would make sense, and it would also be the easiest option, because then they would be used more often and more effectively." (20240201_Workshop: Protocol_Focus group, lines 213-218)
		When operating the tablet, familiar operating concepts from everyday life (e.g. touch and swipe gestures) should be used.	The participants are annoyed by the malfunction. However, they are now able to restart the application independently using gesture control on the screen. (20240201_Workshop: Protocol_Think Aloud_Pepper, lines 66 f.)
			Participant tries to zoom in on the map with the floor plan. (20240702_Workshop: Protocol_Think Aloud_PICO 4, line 6)
		The interventions should also be able to be controlled via voice commands on the technology.	"There is, of course, the combination of tablet, because we often travel in two different directions, the tablet is with our colleague there, and the next one is there, and that's exactly where Pepper is now, for example, which also responds to speech, because the tablet is in a completely different corner. That's the combination." (20240201_Workshop: Protocol_Focus group, lines 207-211)
	Selection Process	The selection process for an intervention should take place in as few steps as possible.	"So it's important that it's simple, easy to use, and can be done in just a few steps." (20240702_Workshop: Protocol_Focus group, line 11)
		The selection process should include adjustment options to accommodate the individual needs of the person being cared for.	"I think it's good that you have the five questions or so at the beginning, where you can already get to know the person you're caring for." (20240702_Workshop: Protocol_Focus group, lines 39 f.)
	Interface between the Systems	The platform should enable the control of multiple technologies.	"That would be the case initially, where you have a control system, but can then select different options." (20240201_Workshop: Protocol_Focus group, lines 114 f.)
		The platform should provide an interface to existing documentation systems (e.g., care plan, care report).	"That it would also be linked to the care planning done by the staff. [...] Because then you have to be able to show somewhere what the residents have been doing. It's very important to us that we don't have to document it twice." (20250522_Workshop: Protocol_Focus group, lines 7-10)
		An interface to the resident call system would be advantageous in order to establish uniform alarm management.	"And also the sensor technology, so that the interface for the emergency alarm is there if a resident falls." (20240702_Workshop: Protocol_Focus group, lines 17 f.)
Design and implementation of interventions	Automation	The interventions should be as autonomous as possible.	"There would have to be a bit of independence, because otherwise it would be back to square one for us. The effort would be too great." (20240201_Workshop: Protocol_Focus group, lines 307 f.)
			"Start tour. That he then drives to Mr. K., so to speak, and then." (20240702_Workshop: Protocol_Think Aloud_Go1, line 35)
		The robots should be able to move as independently as possible.	"It would be positive if the robot dog could run around out here and you could approach it." (20240702_Workshop: Protocol_Focus group, lines 16 f.)
		In preparation for use, the technology should be moved into close proximity to the planned intervention.	"That you agree on places where you say, he won't be in the way here. He shouldn't be standing somewhere where people are constantly tripping over him. You could also agree with him whether there are certain areas where he is available at certain times." (20240201_Workshop: Protocol_Focus group, lines 314-317)
	Planning	There should be a booking system for the interventions.	"So that you can control it for one person, and the nursing and care staff can then also see at what point in time it can be scheduled. Because.“ ”That would be a kind of booking system, so to speak.“ ”Exactly." (20240201_Workshop: Protocol_Focus group, lines 108 ff.)
			“That would mean that someone books the dog and everyone knows that it is traveling with person XY.” (20240702_Workshop: Protocol_Think Aloud_Go1, lines 156 f.)
		Individual and short-term planning should always be possible.	"Because if someone cancels at short notice, you can say, “OK, Mrs. Maier has canceled, but then Mr. Schulze will take her place,” because it's so individual. I wouldn't want to make it so rigid." (20240201_Workshop: Protocol_Focus group, lines 124 ff.)
			Participants: Submit the planned intervention to the residents, but subsequent adjustment must still be possible (20240702_Workshop: Protocol_Think Aloud_ Go1, lines 105 f.)
		The nurses are responsible for coordinating the interventions with external persons (e.g. relatives).	"Well, I think that they probably already have a tablet at home. That they might just call us to ask us to connect to it, to send someone over. I wouldn't give anything to relatives." (20240201_Workshop: Protocol_Think Aloud_Double3, lines 284 ff.)
		The technology should be located in a protected area.	“Would you place it in any area?” // “I would leave it in the office for now and then see who needs it.” (20240201_Workshop: Protocol_Think Aloud_Double3, lines 291 ff.)
	Personalization	The interventions must always be individually adapted to the person in need of care (e.g. with regard to biography, mobility restrictions, cognitive deficits) and must be plannable and controllable.	"But really empathetic. And perhaps also in such a way that he shows interest through his questions. [...] Then you forget that it's a technique. And you really feel like someone is there. So you find a bit of personalization there." (20240201_Workshop: Protocol_Focus group, lines 70-73)
		There should be a profile for each person to be cared for, which contains, for example, personal content and a history.	"You would probably have to create a profile so that you could then tap on the relevant user who is supposed to use it, and then everything previous would be stored thematically for that person.." (20240702_Workshop: Protokoll_Think Aloud_Double3, lines 244 f.)
	Meaningfulness	The interventions require an objective and a benefit that should emerge from the platform.	"What is the objective? What is the benefit?" (20240702_Workshop: Protocol_Think Aloud_PICO 4, line 80)
		The caregiver needs access to the content of the intervention in order to support the person in need of care in his or her experience.	"I feel like I'm going around in circles. ... Okay, now I'm out again. ... I find the sound a bit quiet. ... But I'm stuck somewhere." (desperate, helpless) (20240201_Workshop: Protocol_Think Aloud_PICO 4, lines 165 f.)
			In this context, the intervention could also be used as an (activating) interaction with the residents, as one would immediately have a realistic topic of conversation (e.g. in the context of recordings of family celebrations). (20240702_Workshop: Protocol_Think Aloud_PICO 4, lines 118 ff.)
		The robots' location transmission also helps caregivers keep track of residents' activities.	"That you have support in keeping track of the residents, what they are doing, and what happens when something happens." (20240702_Workshop: Protocol_Focus group, lines 54 f.)
Training and skill development	Theoretical Training	The platform should prepare the content in such a way that it can be used by everyone, regardless of previous experience and digital competence.	"Sure, absolutely. A brief description. So that the employee knows that I can use it there." (20240201_Workshop: Protocol_Focus group, lines 327 f.)
		The platform should provide manuals and step-by-step instructions for standard processes.	"So if we were to work with it now, we would first have to get it in writing, know step by step what we have to do." (20240702_Workshop: Protocol_Think Aloud_PICO 4, lines 35 f.)
		The platform should contain additional background information and definitions related to the care process.	"Behind the [...] communication skills, you have an expectation and lo and behold: life in social relationships, no one is lonely because you can send someone else. I also think it's really nice that definitions and such are provided here, because we don't always have everything in our heads all the time." (20240702_Workshop: Protocol_Think Aloud_Go1, lines 49-52)
	Operating Exercise	The platform should offer the possibility to test DAT interaction (e.g. controlling the Double3) in a protected environment.	"Well, that's more for us employees, but you still need to practice a bit.“ ”Get your driver's license first." (20240201_Workshop: Protocol_Think Aloud_Double3, lines 458 f.)
			"You have to practice a little bit, the handling, it takes some getting used to." (20240702_Workshop: Protocol_Think Aloud_Double3, lines 202 f.)
Structural prerequisites for implementation	Internet	The basic prerequisite for use is the expansion of the network infrastructure in the facility.	"So if we really want to test this, [...] we first need decent Wi-Fi. That's the be-all and end-all. Otherwise, we won't get anywhere here." (20240201_Workshop: Protocol_Focus group, lines 20 f.)
	Technical Support	For a sustainable implementation, technical support from external partners is required (e.g. for software updates).	"What about software updates? They must be available somewhere. [...] You don't want to remain at this level. Once you have the hardware, you should at least continue to develop the software so that updates are available." (20240201_Workshop: Protocol_Focus Group, line 388)
		It requires external support for programming or guidance.	A contact person is required who is responsible for the programming and who provides support and guidance from outside. (20240702_Workshop: Protocol_Think Aloud_Double3, lines 44 f.)
	Data Protection	Protecting privacy and personal data plays an important role once information leaves the facility.	"There are already settings that pixelate other people when the device is used in nursing homes. This is important in everyday clinical practice." (20240702_Workshop: Protocol_Focus group, lines 72 ff.)
	Funding	Due to the current situation, financial aspects play a role in implementation in the facilities.	"[…] I mean, a Pepper is expensive. Can the social security fund still afford it? Is it an investment? […] That's a really big question. How can I actually refinance it? Or do we have to earn the money ourselves?" (20240201_Workshop: Protocol_Focus group, lines 168-171)
		Consideration of the price-performance ratio of the technology plays a role in its subsequent implementation.	"Usability and price must be right. So choose something that really makes sense." (20240702_Workshop: Protocol_Focus group, line 48)
